# Supplementary material for: Adaptive Seedling Strategies in Seasonally Dry Tropical Forests: A Comparative Study of Six Tree Species
Source: Plants (Basel). 2024 Oct 17;13(20):2900. doi: 10.3390/plants13202900 (PMC11510953; doi:10.3390/plants13202900)
Supplement: Supplementary file 1 [file plants-13-02900-s001.zip]

Archive with 1 entries (1 files):
- plants-3220386-supplementary.pdf
